# Supplementary material for: Skipping the Insect Vector: Plant Stolon Transmission of the Phytopathogen ‘Ca. Phlomobacter fragariae’ from the Arsenophonus Clade of Insect Endosymbionts
Source: Insects. 2021 Jan 22;12(2):93. doi: 10.3390/insects12020093 (PMC7912703; doi:10.3390/insects12020093)
Supplement: Supplementary file 1 [file insects-12-00093-s001.zip]

Archive with 1 entries (1 files):
- insects-1053024-supplementary.csv
