# Supplementary material for: Skipping the Insect Vector: Plant Stolon Transmission of the Phytopathogen ‘Ca. Phlomobacter fragariae’ from the Arsenophonus Clade of Insect Endosymbionts
Source: Insects. 2021 Jan 22;12(2):93. doi: 10.3390/insects12020093 (PMC7912703; doi:10.3390/insects12020093)
Supplement: Supplementary file 1 [file insects-12-00093-s001.zip › insects-1053024-supplementary.csv]

Plant	Generation	Tissue	Weight (grams)	�L	CT_mean	Copies per �L	Total Copies in sample	Copies per gram
1	Parent	Stolon	0.83	30	24.8179	5018.83	150564.98	181403.59
1	Parent	Stolon	0.9	30	26.1358	1972.87	59186.09	65762.32
1	Parent	Petioles/Midribs	0.48	30	25.0557	4243.14	127294.11	265196.05
1	Parent	Leaf tissue	0.82	30	32.0014	30.95	928.62	1132.46
1A	F1	Petioles/Midribs	0.78	30	25.4713	3159.18	94775.36	121506.87
1A	F1	Leaf tissue	0.5	30	33.754	8.96	268.86	537.72
1B	F1	Petioles/Midribs	0.6	30	27.0218	1053.17	31594.97	52658.29
1B	F1	Leaf tissue	0.64	30	35	3.7	110.94	173.34
2	Parent	Stolon	0.7	30	18.7656	365414.91	10962447.39	15660639.13
2	Parent	Stolon	0.63	30	18.8551	342779.94	10283398.12	16322854.16
2	Parent	Petioles/Midribs	0.67	30	23.3014	13196.66	395899.67	590895.04
2	Parent	Leaf tissue	0.68	30	29.9551	131.87	3956.2	5817.94
2A	F1	Leaf tissue	0.76	30	30.1596	114.39	3431.81	4515.54
3	Parent	Petioles/Midribs	0.65	30	30.1454	116.17	3485.21	5361.86
3	Parent	Leaf tissue	0.71	30	35	3.7	110.94	156.25
4	Parent	Petioles/Midribs	0.72	30	24.7986	5086.9	152606.89	211954.01
4	Parent	Leaf tissue	0.92	30	35	3.7	110.94	120.59
5	Parent	Petioles/Midribs	0.45	30	23.0115	18052.44	541573.22	1203496.03
5	Parent	Leaf tissue	0.66	30	35	3.7	110.94	168.09
6	Parent	Petioles/Midribs	0.58	30	25.7797	2586.64	77599.34	133791.96
6	Parent	Leaf tissue	0.89	30	33.0869	14.43	432.88	486.38
